# Supplementary material for: Demographic, socio-economic, obstetric, and behavioral factors associated with small-and large-for-gestational-age from a prospective, population-based pregnancy cohort in rural Nepal: a secondary data analysis
Source: BMC Pregnancy Childbirth. 2022 Aug 19;22:652. doi: 10.1186/s12884-022-04974-8 (PMC9389767; doi:10.1186/s12884-022-04974-8)
Supplement: Supplementary file 1 — Additional file 1. Appendix Table 1. [file 12884_2022_4974_MOESM1_ESM.xlsx]

## Sheet: Sheet1
Appendix Table 1
Adjusted Odds Ratio -gestational weight gain covariate removed
Small for gestational age					Large for gestational age
		95% CI					95% CI
Mother's religion/ caste	OR	LL	UL		Mother's religion/ caste	OR	LL	UL
Brahmin & Chhetri	ref	ref	ref		Brahmin & Chhetri	ref	ref	ref
Vaishya	1.35343	1.11647	1.64068		Vaishya	1.01491	0.579019	1.77894
Shudra	1.4528	1.18994	1.77373		Shudra	1.00111	0.553229	1.8116
Muslim and others	1.03531	0.841666	1.2735		Muslim and others	1.6219	0.877697	2.9971
Mother's Education					Mother's Education
No schooling	ref	ref	ref		No schooling	ref	ref	ref
1-5 years	0.962631	0.855643	1.083		1-5 years	1.04596	0.772826	1.41563
>5 years	0.729354	0.668735	0.795468		>5 years	0.816494	0.628554	1.06063
Women age at last menstrual period					Women age at last menstrual period
18-35	ref	ref	ref		18-35	ref	ref	ref
<18	1.06109	0.963881	1.1681		<18	1.39706	1.04029	1.87618
>35	0.951588	0.761234	1.18954		>35	1.35296	0.822899	2.22447
Mother's height (centimeters)					Mother's height (centimeters)
<145	ref	ref	ref		<145	ref	ref	ref
145-149	0.738309	0.665447	0.819149		145-149	1.06024	0.797399	1.40973
>=150	0.499598	0.45423	0.549497		>=150	1.19504	0.922063	1.54883
Wealth quintile					Wealth quintile
Poorest	ref	ref	ref		Poorest	ref	ref	ref
2	0.881929	0.797857	0.974861		2	0.975528	0.7545	1.2613
3	0.859414	0.776237	0.951504		3	1.14264	0.883802	1.47729
4	0.81668	0.714882	0.932973		4	1.04736	0.795851	1.37835
Least poor	0.769389	0.685669	0.863332		Least poor	1.07775	0.805588	1.44186
Interpregnancy interval (months)					Interpregnancy interval (months)
18-36	ref	ref	ref		18-36	ref	ref	ref
<18	1.16582	1.07029	1.26986		<18	1.05364	0.855449	1.29774
>36	0.919373	0.811321	1.04182		>36	0.843722	0.645813	1.10228
No previous pregnancy	2.19108	1.9903	2.41211		No previous pregnancy	0.500923	0.367176	0.68339
Parity (still- and livebirths)					Parity (still- and livebirths)
1-4	ref	ref	ref		1-4	ref	ref	ref
5+	0.778434	0.653262	0.927589		5+	1.40975	0.963971	2.06168
Prior pregnancy, parity 0	1.8293	1.24478	2.68829		Prior pregnancy, parity 0	1.00259	0.243795	4.12304
No previous pregnancy	1				No previous pregnancy	1
Any Prior Livebirth Died					Any Prior Livebirth Died
No prior livebirth death	ref	ref	ref		No prior livebirth death	ref	ref	ref
Prior livebirth died	0.962677	0.86574	1.07047		Prior livebirth died	1.06687	0.840307	1.35452
Prior pregnancy, no livebirth	0.984082	0.672724	1.43955		Prior pregnancy, no livebirth	0.488936	0.15133	1.57972
No previous pregnancy	1				No previous pregnancy	1
Number of antenatal care visits					Number of antenatal care visits
No visits	ref	ref	ref		No visits	ref	ref	ref
1 visit	0.970919	0.86913	1.08463		1 visit	0.953608	0.720054	1.26292
2-3 visit	0.921207	0.839229	1.01119		2-3 visit	0.840686	0.672396	1.05109
4 or more	0.940793	0.840064	1.0536		4 or more	0.513238	0.400957	0.656962
Infant gender					Infant gender
Male	0.911193	0.852812	0.973571		Male	1.043	0.875897	1.24197
Respiratory illness (ref=no)					Respiratory illness (ref=no)
2nd trimester	0.92751	0.864419	0.995205		2nd trimester	1.269	1.06488	1.51225
3rd trimester	1.05583	0.966368	1.15356		3rd trimester	0.676803	0.53938	0.849238
Poor appetite, vomiting					Poor appetite, vomiting
(ref=no)					(ref=no)
2nd trimester	1.23308	1.15569	1.31565		2nd trimester	0.803933	0.667183	0.968714
3rd trimester	1.08826	1.00002	1.18429		3rd trimester	0.812285	0.651153	1.01329
Vaginal bleeding (ref=no)					Vaginal bleeding (ref=no)
2nd trimester	0.900727	0.675542	1.20098		2nd trimester	0.497194	0.205686	1.20184
3rd trimester	1.31072	0.890927	1.92832		3rd trimester	0.68574	0.0959368	4.90155
Swelling hands/face (ref=no)					Swelling hands/face (ref=no)
2nd trimester	0.897225	0.712812	1.12935		2nd trimester	2.51112	1.66655	3.7837
3rd trimester	0.762285	0.652143	0.891028		3rd trimester	1.04066	0.69862	1.55015
High Systolic (ref=no)					High Systolic (ref=no)
2nd trimester	1.06405	0.698766	1.6203		2nd trimester	0.374871	0.0806938	1.7415
3rd trimester	0.940801	0.616124	1.43657		3rd trimester	0.847507	0.297473	2.41456
High Diastolic (ref=no)					High Diastolic (ref=no)
2nd trimester	0.913905	0.696236	1.19963		2nd trimester	1.6376	0.936167	2.86461
3rd trimester	1.17663	0.935532	1.47985		3rd trimester	1.43461	0.88928	2.31436
Footnote: OR-odds ratio, LL-lower 95% confidence interval limit, UL-upper 95% confidence interval limit
